# Supplementary material for: Taxonomic notes and distribution extension of Durga Das’s leaf-nosed bat Hipposideros durgadasi Khajuria, 1970 (Chiroptera: Hipposideridae) from south India
Source: Biodivers Data J. 2014 Nov 20;(2):e4127. doi: 10.3897/BDJ.2.e4127 (PMC4266959; doi:10.3897/BDJ.2.e4127)
Supplement: XML Treatment for Hipposideros durgadasi [file BDJ.2.e4127-treatment1.xml]

<!DOCTYPE tp:taxon-treatment
  PUBLIC "-//TaxonX//DTD Taxonomic Treatment Publishing DTD v0 20100105//EN" "tax-treatment-NSO.dtd">
<tp:taxon-treatment xmlns:tp="http://www.plazi.org/taxpub"><tp:treatment-meta><mixed-citation publication-type="journal"><person-group><name><surname>Kaur</surname><given-names>Harpreet</given-names></name><name><surname>Chelmala</surname><given-names>Srinivasulu</given-names></name><name><surname>Srinivasulu</surname><given-names>Bhargavi</given-names></name><name><surname>Shah</surname><given-names>Tariq Ahmed</given-names></name><name><surname>Devender</surname><given-names>Gundena</given-names></name><name><surname>Srinivasulu</surname><given-names>Aditya</given-names></name></person-group><article-title>Taxonomic notes and distribution extension of Durga Das’s leaf-nosed bat <italic><tp:taxon-name><tp:taxon-name-part taxon-name-part-type="genus">Hipposideros</tp:taxon-name-part> <tp:taxon-name-part taxon-name-part-type="species">durgadasi</tp:taxon-name-part></tp:taxon-name></italic> Khajuria, 1970 (<tp:taxon-name><tp:taxon-name-part taxon-name-part-type="order">Chiroptera</tp:taxon-name-part></tp:taxon-name>: <tp:taxon-name><tp:taxon-name-part taxon-name-part-type="family">Hipposideridae</tp:taxon-name-part></tp:taxon-name>) from south India</article-title><source>Biodivers Data J</source><day>20</day><month>11</month><year>2014</year><volume>2014</volume><issue>2</issue><pub-id pub-id-type="doi">10.3897/BDJ.2.e4127</pub-id></mixed-citation></tp:treatment-meta><tp:nomenclature><tp:taxon-name><tp:taxon-name-part taxon-name-part-type="genus">Hipposideros</tp:taxon-name-part> <tp:taxon-name-part taxon-name-part-type="species">durgadasi</tp:taxon-name-part></tp:taxon-name><tp:taxon-authority>Khajuria, 1970</tp:taxon-authority></tp:nomenclature><tp:treatment-sec sec-type="materials"><title>Materials</title><list list-type="alpha-lower" list-content="occurrences"><list-item><p><bold>Type status:</bold> <named-content xmlns:xlink="http://www.w3.org/1999/xlink" content-type="dwc:typeStatus" xlink:type="simple">Holotype</named-content>. <bold>Occurrence:</bold> catalogNumber: <named-content xmlns:xlink="http://www.w3.org/1999/xlink" content-type="dwc:catalogNumber" xlink:type="simple">ZSIK Reg. No. V. 1906</named-content>; occurrenceRemarks: <named-content xmlns:xlink="http://www.w3.org/1999/xlink" content-type="dwc:occurrenceRemarks" xlink:type="simple">Collected live</named-content>; recordedBy: <named-content xmlns:xlink="http://www.w3.org/1999/xlink" content-type="dwc:recordedBy" xlink:type="simple">H. P. Agrawal</named-content>; individualCount: <named-content xmlns:xlink="http://www.w3.org/1999/xlink" content-type="dwc:individualCount" xlink:type="simple">1</named-content>; sex: <named-content xmlns:xlink="http://www.w3.org/1999/xlink" content-type="dwc:sex" xlink:type="simple">Male</named-content>; preparations: <named-content xmlns:xlink="http://www.w3.org/1999/xlink" content-type="dwc:preparations" xlink:type="simple">Whole animal (ETOH); skull extracted</named-content>; <bold>Taxon:</bold> higherClassification: <named-content xmlns:xlink="http://www.w3.org/1999/xlink" content-type="dwc:higherClassification" xlink:type="simple"><tp:taxon-name><tp:taxon-name-part taxon-name-part-type="kingdom">Animalia</tp:taxon-name-part></tp:taxon-name>; <tp:taxon-name><tp:taxon-name-part taxon-name-part-type="phylum">Chordata</tp:taxon-name-part></tp:taxon-name>; <tp:taxon-name><tp:taxon-name-part taxon-name-part-type="subphylum">Vertebrata</tp:taxon-name-part></tp:taxon-name>; <tp:taxon-name><tp:taxon-name-part taxon-name-part-type="class">Mammalia</tp:taxon-name-part></tp:taxon-name>; <tp:taxon-name><tp:taxon-name-part taxon-name-part-type="subclass">Theria</tp:taxon-name-part></tp:taxon-name>; Eutheria; <tp:taxon-name><tp:taxon-name-part taxon-name-part-type="order">Chiroptera</tp:taxon-name-part></tp:taxon-name>; <tp:taxon-name><tp:taxon-name-part taxon-name-part-type="family">Hipposideridae</tp:taxon-name-part></tp:taxon-name>; Hipposideros; durgadasi</named-content>; kingdom: <named-content xmlns:xlink="http://www.w3.org/1999/xlink" content-type="dwc:kingdom" xlink:type="simple"><tp:taxon-name><tp:taxon-name-part taxon-name-part-type="kingdom">Animalia</tp:taxon-name-part></tp:taxon-name></named-content>; phylum: <named-content xmlns:xlink="http://www.w3.org/1999/xlink" content-type="dwc:phylum" xlink:type="simple"><tp:taxon-name><tp:taxon-name-part taxon-name-part-type="phylum">Chordata</tp:taxon-name-part></tp:taxon-name></named-content>; class: <named-content xmlns:xlink="http://www.w3.org/1999/xlink" content-type="dwc:class" xlink:type="simple"><tp:taxon-name><tp:taxon-name-part taxon-name-part-type="class">Mammalia</tp:taxon-name-part></tp:taxon-name></named-content>; order: <named-content xmlns:xlink="http://www.w3.org/1999/xlink" content-type="dwc:order" xlink:type="simple"><tp:taxon-name><tp:taxon-name-part taxon-name-part-type="order">Chiroptera</tp:taxon-name-part></tp:taxon-name></named-content>; family: <named-content xmlns:xlink="http://www.w3.org/1999/xlink" content-type="dwc:family" xlink:type="simple"><tp:taxon-name><tp:taxon-name-part taxon-name-part-type="family">Hipposideridae</tp:taxon-name-part></tp:taxon-name></named-content>; genus: <named-content xmlns:xlink="http://www.w3.org/1999/xlink" content-type="dwc:genus" xlink:type="simple"><tp:taxon-name><tp:taxon-name-part taxon-name-part-type="genus">Hipposideros</tp:taxon-name-part></tp:taxon-name></named-content>; specificEpithet: <named-content xmlns:xlink="http://www.w3.org/1999/xlink" content-type="dwc:specificEpithet" xlink:type="simple">durgadasi</named-content>; taxonRank: <named-content xmlns:xlink="http://www.w3.org/1999/xlink" content-type="dwc:taxonRank" xlink:type="simple">species</named-content>; scientificNameAuthorship: <named-content xmlns:xlink="http://www.w3.org/1999/xlink" content-type="dwc:scientificNameAuthorship" xlink:type="simple">Khajuria, 1970</named-content>; vernacularName: <named-content xmlns:xlink="http://www.w3.org/1999/xlink" content-type="dwc:vernacularName" xlink:type="simple">Durga Das’s Leaf-nosed Bat</named-content>; nomenclaturalCode: <named-content xmlns:xlink="http://www.w3.org/1999/xlink" content-type="dwc:nomenclaturalCode" xlink:type="simple">ICZN</named-content>; taxonomicStatus: <named-content xmlns:xlink="http://www.w3.org/1999/xlink" content-type="dwc:taxonomicStatus" xlink:type="simple">accepted</named-content>; <bold>Location:</bold> country: <named-content xmlns:xlink="http://www.w3.org/1999/xlink" content-type="dwc:country" xlink:type="simple">India</named-content>; stateProvince: <named-content xmlns:xlink="http://www.w3.org/1999/xlink" content-type="dwc:stateProvince" xlink:type="simple">Madhya Pradesh</named-content>; verbatimLocality: <named-content xmlns:xlink="http://www.w3.org/1999/xlink" content-type="dwc:verbatimLocality" xlink:type="simple">Katangi Village</named-content>; <bold>Identification:</bold> identificationID: <named-content xmlns:xlink="http://www.w3.org/1999/xlink" content-type="dwc:identificationID" xlink:type="simple">Hipposideros durgadasi</named-content>; identifiedBy: <named-content xmlns:xlink="http://www.w3.org/1999/xlink" content-type="dwc:identifiedBy" xlink:type="simple">H. Khajuria</named-content>; identificationReferences: <named-content xmlns:xlink="http://www.w3.org/1999/xlink" content-type="dwc:identificationReferences" xlink:type="simple">Khajuria 1970</named-content>; <bold>Event:</bold> eventDate: <named-content xmlns:xlink="http://www.w3.org/1999/xlink" content-type="dwc:eventDate" xlink:type="simple">1966-09-17</named-content>; year: <named-content xmlns:xlink="http://www.w3.org/1999/xlink" content-type="dwc:year" xlink:type="simple">1966</named-content>; month: <named-content xmlns:xlink="http://www.w3.org/1999/xlink" content-type="dwc:month" xlink:type="simple">09</named-content>; day: <named-content xmlns:xlink="http://www.w3.org/1999/xlink" content-type="dwc:day" xlink:type="simple">17</named-content>; <bold>Record Level:</bold> type: <named-content xmlns:xlink="http://www.w3.org/1999/xlink" content-type="dwc:type" xlink:type="simple">PhysicalObject</named-content>; language: <named-content xmlns:xlink="http://www.w3.org/1999/xlink" content-type="dwc:language" xlink:type="simple">en</named-content>; rightsHolder: <named-content xmlns:xlink="http://www.w3.org/1999/xlink" content-type="dwc:rightsHolder" xlink:type="simple">Zoological Survey of India, Government of India</named-content>; bibliographicCitation: <named-content xmlns:xlink="http://www.w3.org/1999/xlink" content-type="dwc:bibliographicCitation" xlink:type="simple">Khajuria H. 1970. A new leaf-nosed bat from central India. <tp:taxon-name><tp:taxon-name-part taxon-name-part-type="class">Mammalia</tp:taxon-name-part></tp:taxon-name>, 34: 622–627.</named-content>; institutionCode: <named-content xmlns:xlink="http://www.w3.org/1999/xlink" content-type="dwc:institutionCode" xlink:type="simple">ZSIK</named-content>; basisOfRecord: <named-content xmlns:xlink="http://www.w3.org/1999/xlink" content-type="dwc:basisOfRecord" xlink:type="simple">PreservedSpecimen</named-content></p></list-item><list-item><p><bold>Type status:</bold> <named-content xmlns:xlink="http://www.w3.org/1999/xlink" content-type="dwc:typeStatus" xlink:type="simple">Paratype</named-content>. <bold>Occurrence:</bold> catalogNumber: <named-content xmlns:xlink="http://www.w3.org/1999/xlink" content-type="dwc:catalogNumber" xlink:type="simple">ZSIK Reg. No. V. 1928</named-content>; occurrenceRemarks: <named-content xmlns:xlink="http://www.w3.org/1999/xlink" content-type="dwc:occurrenceRemarks" xlink:type="simple">Collected live</named-content>; individualCount: <named-content xmlns:xlink="http://www.w3.org/1999/xlink" content-type="dwc:individualCount" xlink:type="simple">1</named-content>; preparations: <named-content xmlns:xlink="http://www.w3.org/1999/xlink" content-type="dwc:preparations" xlink:type="simple">Whole animal (ETOH); skull extracted</named-content>; <bold>Taxon:</bold> higherClassification: <named-content xmlns:xlink="http://www.w3.org/1999/xlink" content-type="dwc:higherClassification" xlink:type="simple"><tp:taxon-name><tp:taxon-name-part taxon-name-part-type="kingdom">Animalia</tp:taxon-name-part></tp:taxon-name>; <tp:taxon-name><tp:taxon-name-part taxon-name-part-type="phylum">Chordata</tp:taxon-name-part></tp:taxon-name>; <tp:taxon-name><tp:taxon-name-part taxon-name-part-type="subphylum">Vertebrata</tp:taxon-name-part></tp:taxon-name>; <tp:taxon-name><tp:taxon-name-part taxon-name-part-type="class">Mammalia</tp:taxon-name-part></tp:taxon-name>; <tp:taxon-name><tp:taxon-name-part taxon-name-part-type="subclass">Theria</tp:taxon-name-part></tp:taxon-name>; Eutheria; <tp:taxon-name><tp:taxon-name-part taxon-name-part-type="order">Chiroptera</tp:taxon-name-part></tp:taxon-name>; <tp:taxon-name><tp:taxon-name-part taxon-name-part-type="family">Hipposideridae</tp:taxon-name-part></tp:taxon-name>; Hipposideros; durgadasi</named-content>; kingdom: <named-content xmlns:xlink="http://www.w3.org/1999/xlink" content-type="dwc:kingdom" xlink:type="simple"><tp:taxon-name><tp:taxon-name-part taxon-name-part-type="kingdom">Animalia</tp:taxon-name-part></tp:taxon-name></named-content>; phylum: <named-content xmlns:xlink="http://www.w3.org/1999/xlink" content-type="dwc:phylum" xlink:type="simple"><tp:taxon-name><tp:taxon-name-part taxon-name-part-type="phylum">Chordata</tp:taxon-name-part></tp:taxon-name></named-content>; class: <named-content xmlns:xlink="http://www.w3.org/1999/xlink" content-type="dwc:class" xlink:type="simple"><tp:taxon-name><tp:taxon-name-part taxon-name-part-type="class">Mammalia</tp:taxon-name-part></tp:taxon-name></named-content>; order: <named-content xmlns:xlink="http://www.w3.org/1999/xlink" content-type="dwc:order" xlink:type="simple"><tp:taxon-name><tp:taxon-name-part taxon-name-part-type="order">Chiroptera</tp:taxon-name-part></tp:taxon-name></named-content>; family: <named-content xmlns:xlink="http://www.w3.org/1999/xlink" content-type="dwc:family" xlink:type="simple"><tp:taxon-name><tp:taxon-name-part taxon-name-part-type="family">Hipposideridae</tp:taxon-name-part></tp:taxon-name></named-content>; genus: <named-content xmlns:xlink="http://www.w3.org/1999/xlink" content-type="dwc:genus" xlink:type="simple"><tp:taxon-name><tp:taxon-name-part taxon-name-part-type="genus">Hipposideros</tp:taxon-name-part></tp:taxon-name></named-content>; specificEpithet: <named-content xmlns:xlink="http://www.w3.org/1999/xlink" content-type="dwc:specificEpithet" xlink:type="simple">durgadasi</named-content>; taxonRank: <named-content xmlns:xlink="http://www.w3.org/1999/xlink" content-type="dwc:taxonRank" xlink:type="simple">species</named-content>; scientificNameAuthorship: <named-content xmlns:xlink="http://www.w3.org/1999/xlink" content-type="dwc:scientificNameAuthorship" xlink:type="simple">Khajuria, 1970</named-content>; vernacularName: <named-content xmlns:xlink="http://www.w3.org/1999/xlink" content-type="dwc:vernacularName" xlink:type="simple">Durga Das’s Leaf-nosed Bat</named-content>; nomenclaturalCode: <named-content xmlns:xlink="http://www.w3.org/1999/xlink" content-type="dwc:nomenclaturalCode" xlink:type="simple">ICZN</named-content>; taxonomicStatus: <named-content xmlns:xlink="http://www.w3.org/1999/xlink" content-type="dwc:taxonomicStatus" xlink:type="simple">accepted</named-content>; <bold>Location:</bold> country: <named-content xmlns:xlink="http://www.w3.org/1999/xlink" content-type="dwc:country" xlink:type="simple">India</named-content>; stateProvince: <named-content xmlns:xlink="http://www.w3.org/1999/xlink" content-type="dwc:stateProvince" xlink:type="simple">Madhya Pradesh</named-content>; verbatimLocality: <named-content xmlns:xlink="http://www.w3.org/1999/xlink" content-type="dwc:verbatimLocality" xlink:type="simple">Katangi Village</named-content>; <bold>Identification:</bold> identificationID: <named-content xmlns:xlink="http://www.w3.org/1999/xlink" content-type="dwc:identificationID" xlink:type="simple">Hipposideros durgadasi</named-content>; identifiedBy: <named-content xmlns:xlink="http://www.w3.org/1999/xlink" content-type="dwc:identifiedBy" xlink:type="simple">H. Khajuria</named-content>; identificationReferences: <named-content xmlns:xlink="http://www.w3.org/1999/xlink" content-type="dwc:identificationReferences" xlink:type="simple">Khajuria 1970</named-content>; <bold>Event:</bold> eventDate: <named-content xmlns:xlink="http://www.w3.org/1999/xlink" content-type="dwc:eventDate" xlink:type="simple">1967-03-04</named-content>; year: <named-content xmlns:xlink="http://www.w3.org/1999/xlink" content-type="dwc:year" xlink:type="simple">1967</named-content>; month: <named-content xmlns:xlink="http://www.w3.org/1999/xlink" content-type="dwc:month" xlink:type="simple">03</named-content>; day: <named-content xmlns:xlink="http://www.w3.org/1999/xlink" content-type="dwc:day" xlink:type="simple">04</named-content>; <bold>Record Level:</bold> type: <named-content xmlns:xlink="http://www.w3.org/1999/xlink" content-type="dwc:type" xlink:type="simple">PhysicalObject</named-content>; language: <named-content xmlns:xlink="http://www.w3.org/1999/xlink" content-type="dwc:language" xlink:type="simple">en</named-content>; rightsHolder: <named-content xmlns:xlink="http://www.w3.org/1999/xlink" content-type="dwc:rightsHolder" xlink:type="simple">Zoological Survey of India, Government of India</named-content>; bibliographicCitation: <named-content xmlns:xlink="http://www.w3.org/1999/xlink" content-type="dwc:bibliographicCitation" xlink:type="simple">Khajuria H. 1970. A new leaf-nosed bat from central India. <tp:taxon-name><tp:taxon-name-part taxon-name-part-type="class">Mammalia</tp:taxon-name-part></tp:taxon-name>, 34: 622–627.</named-content>; institutionCode: <named-content xmlns:xlink="http://www.w3.org/1999/xlink" content-type="dwc:institutionCode" xlink:type="simple">ZSIK</named-content>; basisOfRecord: <named-content xmlns:xlink="http://www.w3.org/1999/xlink" content-type="dwc:basisOfRecord" xlink:type="simple">PreservedSpecimen</named-content></p></list-item><list-item><p><bold>Type status:</bold> <named-content xmlns:xlink="http://www.w3.org/1999/xlink" content-type="dwc:typeStatus" xlink:type="simple">Other material</named-content>. <bold>Occurrence:</bold> catalogNumber: <named-content xmlns:xlink="http://www.w3.org/1999/xlink" content-type="dwc:catalogNumber" xlink:type="simple">NHM.OU.CHI.K10.2014</named-content>; occurrenceRemarks: <named-content xmlns:xlink="http://www.w3.org/1999/xlink" content-type="dwc:occurrenceRemarks" xlink:type="simple">Collected live by mist netting</named-content>; recordedBy: <named-content xmlns:xlink="http://www.w3.org/1999/xlink" content-type="dwc:recordedBy" xlink:type="simple">C. Srinivasulu; Aditya Srinivasulu</named-content>; individualCount: <named-content xmlns:xlink="http://www.w3.org/1999/xlink" content-type="dwc:individualCount" xlink:type="simple">1</named-content>; sex: <named-content xmlns:xlink="http://www.w3.org/1999/xlink" content-type="dwc:sex" xlink:type="simple">Male</named-content>; preparations: <named-content xmlns:xlink="http://www.w3.org/1999/xlink" content-type="dwc:preparations" xlink:type="simple">Whole animal (ETOH); skull extracted</named-content>; <bold>Taxon:</bold> higherClassification: <named-content xmlns:xlink="http://www.w3.org/1999/xlink" content-type="dwc:higherClassification" xlink:type="simple"><tp:taxon-name><tp:taxon-name-part taxon-name-part-type="kingdom">Animalia</tp:taxon-name-part></tp:taxon-name>; <tp:taxon-name><tp:taxon-name-part taxon-name-part-type="phylum">Chordata</tp:taxon-name-part></tp:taxon-name>; <tp:taxon-name><tp:taxon-name-part taxon-name-part-type="subphylum">Vertebrata</tp:taxon-name-part></tp:taxon-name>; <tp:taxon-name><tp:taxon-name-part taxon-name-part-type="class">Mammalia</tp:taxon-name-part></tp:taxon-name>; <tp:taxon-name><tp:taxon-name-part taxon-name-part-type="subclass">Theria</tp:taxon-name-part></tp:taxon-name>; Eutheria; <tp:taxon-name><tp:taxon-name-part taxon-name-part-type="order">Chiroptera</tp:taxon-name-part></tp:taxon-name>; <tp:taxon-name><tp:taxon-name-part taxon-name-part-type="family">Hipposideridae</tp:taxon-name-part></tp:taxon-name>; Hipposideros; durgadasi</named-content>; kingdom: <named-content xmlns:xlink="http://www.w3.org/1999/xlink" content-type="dwc:kingdom" xlink:type="simple"><tp:taxon-name><tp:taxon-name-part taxon-name-part-type="kingdom">Animalia</tp:taxon-name-part></tp:taxon-name></named-content>; phylum: <named-content xmlns:xlink="http://www.w3.org/1999/xlink" content-type="dwc:phylum" xlink:type="simple"><tp:taxon-name><tp:taxon-name-part taxon-name-part-type="phylum">Chordata</tp:taxon-name-part></tp:taxon-name></named-content>; class: <named-content xmlns:xlink="http://www.w3.org/1999/xlink" content-type="dwc:class" xlink:type="simple"><tp:taxon-name><tp:taxon-name-part taxon-name-part-type="class">Mammalia</tp:taxon-name-part></tp:taxon-name></named-content>; order: <named-content xmlns:xlink="http://www.w3.org/1999/xlink" content-type="dwc:order" xlink:type="simple"><tp:taxon-name><tp:taxon-name-part taxon-name-part-type="order">Chiroptera</tp:taxon-name-part></tp:taxon-name></named-content>; family: <named-content xmlns:xlink="http://www.w3.org/1999/xlink" content-type="dwc:family" xlink:type="simple"><tp:taxon-name><tp:taxon-name-part taxon-name-part-type="family">Hipposideridae</tp:taxon-name-part></tp:taxon-name></named-content>; genus: <named-content xmlns:xlink="http://www.w3.org/1999/xlink" content-type="dwc:genus" xlink:type="simple"><tp:taxon-name><tp:taxon-name-part taxon-name-part-type="genus">Hipposideros</tp:taxon-name-part></tp:taxon-name></named-content>; specificEpithet: <named-content xmlns:xlink="http://www.w3.org/1999/xlink" content-type="dwc:specificEpithet" xlink:type="simple">durgadasi</named-content>; taxonRank: <named-content xmlns:xlink="http://www.w3.org/1999/xlink" content-type="dwc:taxonRank" xlink:type="simple">species</named-content>; scientificNameAuthorship: <named-content xmlns:xlink="http://www.w3.org/1999/xlink" content-type="dwc:scientificNameAuthorship" xlink:type="simple">Khajuria, 1970</named-content>; vernacularName: <named-content xmlns:xlink="http://www.w3.org/1999/xlink" content-type="dwc:vernacularName" xlink:type="simple">Durga Das’s Leaf-nosed Bat</named-content>; nomenclaturalCode: <named-content xmlns:xlink="http://www.w3.org/1999/xlink" content-type="dwc:nomenclaturalCode" xlink:type="simple">ICZN</named-content>; taxonomicStatus: <named-content xmlns:xlink="http://www.w3.org/1999/xlink" content-type="dwc:taxonomicStatus" xlink:type="simple">accepted</named-content>; <bold>Location:</bold> country: <named-content xmlns:xlink="http://www.w3.org/1999/xlink" content-type="dwc:country" xlink:type="simple">India</named-content>; stateProvince: <named-content xmlns:xlink="http://www.w3.org/1999/xlink" content-type="dwc:stateProvince" xlink:type="simple">Karnataka</named-content>; verbatimLocality: <named-content xmlns:xlink="http://www.w3.org/1999/xlink" content-type="dwc:verbatimLocality" xlink:type="simple">Hanumanhalli, Kolar District</named-content>; <bold>Identification:</bold> identificationID: <named-content xmlns:xlink="http://www.w3.org/1999/xlink" content-type="dwc:identificationID" xlink:type="simple">Hipposideros durgadasi</named-content>; identifiedBy: <named-content xmlns:xlink="http://www.w3.org/1999/xlink" content-type="dwc:identifiedBy" xlink:type="simple">Chelmala Srinivasulu; Bhargavi Srinivasulu; Harpreet Kaur</named-content>; <bold>Event:</bold> samplingProtocol: <named-content xmlns:xlink="http://www.w3.org/1999/xlink" content-type="dwc:samplingProtocol" xlink:type="simple">mist net</named-content>; eventDate: <named-content xmlns:xlink="http://www.w3.org/1999/xlink" content-type="dwc:eventDate" xlink:type="simple">2014-05-12</named-content>; year: <named-content xmlns:xlink="http://www.w3.org/1999/xlink" content-type="dwc:year" xlink:type="simple">2014</named-content>; month: <named-content xmlns:xlink="http://www.w3.org/1999/xlink" content-type="dwc:month" xlink:type="simple">05</named-content>; day: <named-content xmlns:xlink="http://www.w3.org/1999/xlink" content-type="dwc:day" xlink:type="simple">12</named-content>; <bold>Record Level:</bold> type: <named-content xmlns:xlink="http://www.w3.org/1999/xlink" content-type="dwc:type" xlink:type="simple">PhysicalObject</named-content>; language: <named-content xmlns:xlink="http://www.w3.org/1999/xlink" content-type="dwc:language" xlink:type="simple">en</named-content>; rightsHolder: <named-content xmlns:xlink="http://www.w3.org/1999/xlink" content-type="dwc:rightsHolder" xlink:type="simple">Natural History Museum of Osmania University, Hyderabad</named-content>; institutionCode: <named-content xmlns:xlink="http://www.w3.org/1999/xlink" content-type="dwc:institutionCode" xlink:type="simple">NHM.OU</named-content>; basisOfRecord: <named-content xmlns:xlink="http://www.w3.org/1999/xlink" content-type="dwc:basisOfRecord" xlink:type="simple">PreservedSpecimen</named-content></p></list-item><list-item><p><bold>Type status:</bold> <named-content xmlns:xlink="http://www.w3.org/1999/xlink" content-type="dwc:typeStatus" xlink:type="simple">Other material</named-content>. <bold>Occurrence:</bold> catalogNumber: <named-content xmlns:xlink="http://www.w3.org/1999/xlink" content-type="dwc:catalogNumber" xlink:type="simple">NHM.OU.CHI.K40.2014</named-content>; occurrenceRemarks: <named-content xmlns:xlink="http://www.w3.org/1999/xlink" content-type="dwc:occurrenceRemarks" xlink:type="simple">Collected live by mist netting</named-content>; recordedBy: <named-content xmlns:xlink="http://www.w3.org/1999/xlink" content-type="dwc:recordedBy" xlink:type="simple">Bhargavi Srinivasulu; Tariq Ahmed Shah</named-content>; individualCount: <named-content xmlns:xlink="http://www.w3.org/1999/xlink" content-type="dwc:individualCount" xlink:type="simple">1</named-content>; sex: <named-content xmlns:xlink="http://www.w3.org/1999/xlink" content-type="dwc:sex" xlink:type="simple">Female</named-content>; preparations: <named-content xmlns:xlink="http://www.w3.org/1999/xlink" content-type="dwc:preparations" xlink:type="simple">Whole animal (ETOH); skull extracted</named-content>; <bold>Taxon:</bold> higherClassification: <named-content xmlns:xlink="http://www.w3.org/1999/xlink" content-type="dwc:higherClassification" xlink:type="simple"><tp:taxon-name><tp:taxon-name-part taxon-name-part-type="kingdom">Animalia</tp:taxon-name-part></tp:taxon-name>; <tp:taxon-name><tp:taxon-name-part taxon-name-part-type="phylum">Chordata</tp:taxon-name-part></tp:taxon-name>; <tp:taxon-name><tp:taxon-name-part taxon-name-part-type="subphylum">Vertebrata</tp:taxon-name-part></tp:taxon-name>; <tp:taxon-name><tp:taxon-name-part taxon-name-part-type="class">Mammalia</tp:taxon-name-part></tp:taxon-name>; <tp:taxon-name><tp:taxon-name-part taxon-name-part-type="subclass">Theria</tp:taxon-name-part></tp:taxon-name>; Eutheria; <tp:taxon-name><tp:taxon-name-part taxon-name-part-type="order">Chiroptera</tp:taxon-name-part></tp:taxon-name>; <tp:taxon-name><tp:taxon-name-part taxon-name-part-type="family">Hipposideridae</tp:taxon-name-part></tp:taxon-name>; Hipposideros; durgadasi</named-content>; kingdom: <named-content xmlns:xlink="http://www.w3.org/1999/xlink" content-type="dwc:kingdom" xlink:type="simple"><tp:taxon-name><tp:taxon-name-part taxon-name-part-type="kingdom">Animalia</tp:taxon-name-part></tp:taxon-name></named-content>; phylum: <named-content xmlns:xlink="http://www.w3.org/1999/xlink" content-type="dwc:phylum" xlink:type="simple"><tp:taxon-name><tp:taxon-name-part taxon-name-part-type="phylum">Chordata</tp:taxon-name-part></tp:taxon-name></named-content>; class: <named-content xmlns:xlink="http://www.w3.org/1999/xlink" content-type="dwc:class" xlink:type="simple"><tp:taxon-name><tp:taxon-name-part taxon-name-part-type="class">Mammalia</tp:taxon-name-part></tp:taxon-name></named-content>; order: <named-content xmlns:xlink="http://www.w3.org/1999/xlink" content-type="dwc:order" xlink:type="simple"><tp:taxon-name><tp:taxon-name-part taxon-name-part-type="order">Chiroptera</tp:taxon-name-part></tp:taxon-name></named-content>; family: <named-content xmlns:xlink="http://www.w3.org/1999/xlink" content-type="dwc:family" xlink:type="simple"><tp:taxon-name><tp:taxon-name-part taxon-name-part-type="family">Hipposideridae</tp:taxon-name-part></tp:taxon-name></named-content>; genus: <named-content xmlns:xlink="http://www.w3.org/1999/xlink" content-type="dwc:genus" xlink:type="simple"><tp:taxon-name><tp:taxon-name-part taxon-name-part-type="genus">Hipposideros</tp:taxon-name-part></tp:taxon-name></named-content>; specificEpithet: <named-content xmlns:xlink="http://www.w3.org/1999/xlink" content-type="dwc:specificEpithet" xlink:type="simple">durgadasi</named-content>; taxonRank: <named-content xmlns:xlink="http://www.w3.org/1999/xlink" content-type="dwc:taxonRank" xlink:type="simple">species</named-content>; scientificNameAuthorship: <named-content xmlns:xlink="http://www.w3.org/1999/xlink" content-type="dwc:scientificNameAuthorship" xlink:type="simple">Khajuria, 1970</named-content>; vernacularName: <named-content xmlns:xlink="http://www.w3.org/1999/xlink" content-type="dwc:vernacularName" xlink:type="simple">Durga Das’s Leaf-nosed Bat</named-content>; nomenclaturalCode: <named-content xmlns:xlink="http://www.w3.org/1999/xlink" content-type="dwc:nomenclaturalCode" xlink:type="simple">ICZN</named-content>; taxonomicStatus: <named-content xmlns:xlink="http://www.w3.org/1999/xlink" content-type="dwc:taxonomicStatus" xlink:type="simple">accepted</named-content>; <bold>Location:</bold> country: <named-content xmlns:xlink="http://www.w3.org/1999/xlink" content-type="dwc:country" xlink:type="simple">India</named-content>; stateProvince: <named-content xmlns:xlink="http://www.w3.org/1999/xlink" content-type="dwc:stateProvince" xlink:type="simple">Karnataka</named-content>; verbatimLocality: <named-content xmlns:xlink="http://www.w3.org/1999/xlink" content-type="dwc:verbatimLocality" xlink:type="simple">Hanumanhalli, Kolar District</named-content>; <bold>Identification:</bold> identificationID: <named-content xmlns:xlink="http://www.w3.org/1999/xlink" content-type="dwc:identificationID" xlink:type="simple">Hipposideros durgadasi</named-content>; identifiedBy: <named-content xmlns:xlink="http://www.w3.org/1999/xlink" content-type="dwc:identifiedBy" xlink:type="simple">Chelmala Srinivasulu; Bhargavi Srinivasulu; Harpreet Kaur</named-content>; <bold>Event:</bold> samplingProtocol: <named-content xmlns:xlink="http://www.w3.org/1999/xlink" content-type="dwc:samplingProtocol" xlink:type="simple">mist net</named-content>; eventDate: <named-content xmlns:xlink="http://www.w3.org/1999/xlink" content-type="dwc:eventDate" xlink:type="simple">2014-05-12</named-content>; year: <named-content xmlns:xlink="http://www.w3.org/1999/xlink" content-type="dwc:year" xlink:type="simple">2014</named-content>; month: <named-content xmlns:xlink="http://www.w3.org/1999/xlink" content-type="dwc:month" xlink:type="simple">05</named-content>; day: <named-content xmlns:xlink="http://www.w3.org/1999/xlink" content-type="dwc:day" xlink:type="simple">12</named-content>; <bold>Record Level:</bold> type: <named-content xmlns:xlink="http://www.w3.org/1999/xlink" content-type="dwc:type" xlink:type="simple">PhysicalObject</named-content>; language: <named-content xmlns:xlink="http://www.w3.org/1999/xlink" content-type="dwc:language" xlink:type="simple">en</named-content>; rightsHolder: <named-content xmlns:xlink="http://www.w3.org/1999/xlink" content-type="dwc:rightsHolder" xlink:type="simple">Natural History Museum of Osmania University, Hyderabad</named-content>; institutionCode: <named-content xmlns:xlink="http://www.w3.org/1999/xlink" content-type="dwc:institutionCode" xlink:type="simple">NHM.OU</named-content>; basisOfRecord: <named-content xmlns:xlink="http://www.w3.org/1999/xlink" content-type="dwc:basisOfRecord" xlink:type="simple">PreservedSpecimen</named-content></p></list-item><list-item><p><bold>Type status:</bold> <named-content xmlns:xlink="http://www.w3.org/1999/xlink" content-type="dwc:typeStatus" xlink:type="simple">Other material</named-content>. <bold>Occurrence:</bold> catalogNumber: <named-content xmlns:xlink="http://www.w3.org/1999/xlink" content-type="dwc:catalogNumber" xlink:type="simple">NHM.OU.CHI.K46.2014</named-content>; occurrenceRemarks: <named-content xmlns:xlink="http://www.w3.org/1999/xlink" content-type="dwc:occurrenceRemarks" xlink:type="simple">Collected live by mist netting</named-content>; recordedBy: <named-content xmlns:xlink="http://www.w3.org/1999/xlink" content-type="dwc:recordedBy" xlink:type="simple">C. Srinivasulu; Harpreet Kaur</named-content>; individualCount: <named-content xmlns:xlink="http://www.w3.org/1999/xlink" content-type="dwc:individualCount" xlink:type="simple">1</named-content>; sex: <named-content xmlns:xlink="http://www.w3.org/1999/xlink" content-type="dwc:sex" xlink:type="simple">Female</named-content>; preparations: <named-content xmlns:xlink="http://www.w3.org/1999/xlink" content-type="dwc:preparations" xlink:type="simple">Whole animal (ETOH); skull extracted</named-content>; <bold>Taxon:</bold> higherClassification: <named-content xmlns:xlink="http://www.w3.org/1999/xlink" content-type="dwc:higherClassification" xlink:type="simple"><tp:taxon-name><tp:taxon-name-part taxon-name-part-type="kingdom">Animalia</tp:taxon-name-part></tp:taxon-name>; <tp:taxon-name><tp:taxon-name-part taxon-name-part-type="phylum">Chordata</tp:taxon-name-part></tp:taxon-name>; <tp:taxon-name><tp:taxon-name-part taxon-name-part-type="subphylum">Vertebrata</tp:taxon-name-part></tp:taxon-name>; <tp:taxon-name><tp:taxon-name-part taxon-name-part-type="class">Mammalia</tp:taxon-name-part></tp:taxon-name>; <tp:taxon-name><tp:taxon-name-part taxon-name-part-type="subclass">Theria</tp:taxon-name-part></tp:taxon-name>; Eutheria; <tp:taxon-name><tp:taxon-name-part taxon-name-part-type="order">Chiroptera</tp:taxon-name-part></tp:taxon-name>; <tp:taxon-name><tp:taxon-name-part taxon-name-part-type="family">Hipposideridae</tp:taxon-name-part></tp:taxon-name>; Hipposideros; durgadasi</named-content>; kingdom: <named-content xmlns:xlink="http://www.w3.org/1999/xlink" content-type="dwc:kingdom" xlink:type="simple"><tp:taxon-name><tp:taxon-name-part taxon-name-part-type="kingdom">Animalia</tp:taxon-name-part></tp:taxon-name></named-content>; phylum: <named-content xmlns:xlink="http://www.w3.org/1999/xlink" content-type="dwc:phylum" xlink:type="simple"><tp:taxon-name><tp:taxon-name-part taxon-name-part-type="phylum">Chordata</tp:taxon-name-part></tp:taxon-name></named-content>; class: <named-content xmlns:xlink="http://www.w3.org/1999/xlink" content-type="dwc:class" xlink:type="simple"><tp:taxon-name><tp:taxon-name-part taxon-name-part-type="class">Mammalia</tp:taxon-name-part></tp:taxon-name></named-content>; order: <named-content xmlns:xlink="http://www.w3.org/1999/xlink" content-type="dwc:order" xlink:type="simple"><tp:taxon-name><tp:taxon-name-part taxon-name-part-type="order">Chiroptera</tp:taxon-name-part></tp:taxon-name></named-content>; family: <named-content xmlns:xlink="http://www.w3.org/1999/xlink" content-type="dwc:family" xlink:type="simple"><tp:taxon-name><tp:taxon-name-part taxon-name-part-type="family">Hipposideridae</tp:taxon-name-part></tp:taxon-name></named-content>; genus: <named-content xmlns:xlink="http://www.w3.org/1999/xlink" content-type="dwc:genus" xlink:type="simple"><tp:taxon-name><tp:taxon-name-part taxon-name-part-type="genus">Hipposideros</tp:taxon-name-part></tp:taxon-name></named-content>; specificEpithet: <named-content xmlns:xlink="http://www.w3.org/1999/xlink" content-type="dwc:specificEpithet" xlink:type="simple">durgadasi</named-content>; taxonRank: <named-content xmlns:xlink="http://www.w3.org/1999/xlink" content-type="dwc:taxonRank" xlink:type="simple">species</named-content>; scientificNameAuthorship: <named-content xmlns:xlink="http://www.w3.org/1999/xlink" content-type="dwc:scientificNameAuthorship" xlink:type="simple">Khajuria, 1970</named-content>; vernacularName: <named-content xmlns:xlink="http://www.w3.org/1999/xlink" content-type="dwc:vernacularName" xlink:type="simple">Durga Das’s Leaf-nosed Bat</named-content>; nomenclaturalCode: <named-content xmlns:xlink="http://www.w3.org/1999/xlink" content-type="dwc:nomenclaturalCode" xlink:type="simple">ICZN</named-content>; taxonomicStatus: <named-content xmlns:xlink="http://www.w3.org/1999/xlink" content-type="dwc:taxonomicStatus" xlink:type="simple">accepted</named-content>; <bold>Location:</bold> country: <named-content xmlns:xlink="http://www.w3.org/1999/xlink" content-type="dwc:country" xlink:type="simple">India</named-content>; stateProvince: <named-content xmlns:xlink="http://www.w3.org/1999/xlink" content-type="dwc:stateProvince" xlink:type="simple">Karnataka</named-content>; verbatimLocality: <named-content xmlns:xlink="http://www.w3.org/1999/xlink" content-type="dwc:verbatimLocality" xlink:type="simple">Therahalli, Kolar District</named-content>; <bold>Identification:</bold> identificationID: <named-content xmlns:xlink="http://www.w3.org/1999/xlink" content-type="dwc:identificationID" xlink:type="simple">Hipposideros durgadasi</named-content>; identifiedBy: <named-content xmlns:xlink="http://www.w3.org/1999/xlink" content-type="dwc:identifiedBy" xlink:type="simple">Chelmala Srinivasulu; Bhargavi Srinivasulu; Harpreet Kaur</named-content>; <bold>Event:</bold> samplingProtocol: <named-content xmlns:xlink="http://www.w3.org/1999/xlink" content-type="dwc:samplingProtocol" xlink:type="simple">mist net</named-content>; eventDate: <named-content xmlns:xlink="http://www.w3.org/1999/xlink" content-type="dwc:eventDate" xlink:type="simple">2014-05-13</named-content>; year: <named-content xmlns:xlink="http://www.w3.org/1999/xlink" content-type="dwc:year" xlink:type="simple">2014</named-content>; month: <named-content xmlns:xlink="http://www.w3.org/1999/xlink" content-type="dwc:month" xlink:type="simple">05</named-content>; day: <named-content xmlns:xlink="http://www.w3.org/1999/xlink" content-type="dwc:day" xlink:type="simple">13</named-content>; <bold>Record Level:</bold> type: <named-content xmlns:xlink="http://www.w3.org/1999/xlink" content-type="dwc:type" xlink:type="simple">PhysicalObject</named-content>; language: <named-content xmlns:xlink="http://www.w3.org/1999/xlink" content-type="dwc:language" xlink:type="simple">en</named-content>; rightsHolder: <named-content xmlns:xlink="http://www.w3.org/1999/xlink" content-type="dwc:rightsHolder" xlink:type="simple">Natural History Museum of Osmania University, Hyderabad</named-content>; institutionCode: <named-content xmlns:xlink="http://www.w3.org/1999/xlink" content-type="dwc:institutionCode" xlink:type="simple">NHM.OU</named-content>; basisOfRecord: <named-content xmlns:xlink="http://www.w3.org/1999/xlink" content-type="dwc:basisOfRecord" xlink:type="simple">PreservedSpecimen</named-content></p></list-item><list-item><p><bold>Type status:</bold> <named-content xmlns:xlink="http://www.w3.org/1999/xlink" content-type="dwc:typeStatus" xlink:type="simple">Other material</named-content>. <bold>Occurrence:</bold> catalogNumber: <named-content xmlns:xlink="http://www.w3.org/1999/xlink" content-type="dwc:catalogNumber" xlink:type="simple">NHM.OU.CHI.K48.2014</named-content>; occurrenceRemarks: <named-content xmlns:xlink="http://www.w3.org/1999/xlink" content-type="dwc:occurrenceRemarks" xlink:type="simple">Collected live by mist netting</named-content>; recordedBy: <named-content xmlns:xlink="http://www.w3.org/1999/xlink" content-type="dwc:recordedBy" xlink:type="simple">Aditya Srinivasulu; C. Srinivasulu</named-content>; individualCount: <named-content xmlns:xlink="http://www.w3.org/1999/xlink" content-type="dwc:individualCount" xlink:type="simple">1</named-content>; sex: <named-content xmlns:xlink="http://www.w3.org/1999/xlink" content-type="dwc:sex" xlink:type="simple">Male</named-content>; preparations: <named-content xmlns:xlink="http://www.w3.org/1999/xlink" content-type="dwc:preparations" xlink:type="simple">Whole animal (ETOH); skull extracted</named-content>; <bold>Taxon:</bold> higherClassification: <named-content xmlns:xlink="http://www.w3.org/1999/xlink" content-type="dwc:higherClassification" xlink:type="simple"><tp:taxon-name><tp:taxon-name-part taxon-name-part-type="kingdom">Animalia</tp:taxon-name-part></tp:taxon-name>; <tp:taxon-name><tp:taxon-name-part taxon-name-part-type="phylum">Chordata</tp:taxon-name-part></tp:taxon-name>; <tp:taxon-name><tp:taxon-name-part taxon-name-part-type="subphylum">Vertebrata</tp:taxon-name-part></tp:taxon-name>; <tp:taxon-name><tp:taxon-name-part taxon-name-part-type="class">Mammalia</tp:taxon-name-part></tp:taxon-name>; <tp:taxon-name><tp:taxon-name-part taxon-name-part-type="subclass">Theria</tp:taxon-name-part></tp:taxon-name>; Eutheria; <tp:taxon-name><tp:taxon-name-part taxon-name-part-type="order">Chiroptera</tp:taxon-name-part></tp:taxon-name>; <tp:taxon-name><tp:taxon-name-part taxon-name-part-type="family">Hipposideridae</tp:taxon-name-part></tp:taxon-name>; Hipposideros; durgadasi</named-content>; kingdom: <named-content xmlns:xlink="http://www.w3.org/1999/xlink" content-type="dwc:kingdom" xlink:type="simple"><tp:taxon-name><tp:taxon-name-part taxon-name-part-type="kingdom">Animalia</tp:taxon-name-part></tp:taxon-name></named-content>; phylum: <named-content xmlns:xlink="http://www.w3.org/1999/xlink" content-type="dwc:phylum" xlink:type="simple"><tp:taxon-name><tp:taxon-name-part taxon-name-part-type="phylum">Chordata</tp:taxon-name-part></tp:taxon-name></named-content>; class: <named-content xmlns:xlink="http://www.w3.org/1999/xlink" content-type="dwc:class" xlink:type="simple"><tp:taxon-name><tp:taxon-name-part taxon-name-part-type="class">Mammalia</tp:taxon-name-part></tp:taxon-name></named-content>; order: <named-content xmlns:xlink="http://www.w3.org/1999/xlink" content-type="dwc:order" xlink:type="simple"><tp:taxon-name><tp:taxon-name-part taxon-name-part-type="order">Chiroptera</tp:taxon-name-part></tp:taxon-name></named-content>; family: <named-content xmlns:xlink="http://www.w3.org/1999/xlink" content-type="dwc:family" xlink:type="simple"><tp:taxon-name><tp:taxon-name-part taxon-name-part-type="family">Hipposideridae</tp:taxon-name-part></tp:taxon-name></named-content>; genus: <named-content xmlns:xlink="http://www.w3.org/1999/xlink" content-type="dwc:genus" xlink:type="simple"><tp:taxon-name><tp:taxon-name-part taxon-name-part-type="genus">Hipposideros</tp:taxon-name-part></tp:taxon-name></named-content>; specificEpithet: <named-content xmlns:xlink="http://www.w3.org/1999/xlink" content-type="dwc:specificEpithet" xlink:type="simple">durgadasi</named-content>; taxonRank: <named-content xmlns:xlink="http://www.w3.org/1999/xlink" content-type="dwc:taxonRank" xlink:type="simple">species</named-content>; scientificNameAuthorship: <named-content xmlns:xlink="http://www.w3.org/1999/xlink" content-type="dwc:scientificNameAuthorship" xlink:type="simple">Khajuria, 1970</named-content>; vernacularName: <named-content xmlns:xlink="http://www.w3.org/1999/xlink" content-type="dwc:vernacularName" xlink:type="simple">Durga Das’s Leaf-nosed Bat</named-content>; nomenclaturalCode: <named-content xmlns:xlink="http://www.w3.org/1999/xlink" content-type="dwc:nomenclaturalCode" xlink:type="simple">ICZN</named-content>; taxonomicStatus: <named-content xmlns:xlink="http://www.w3.org/1999/xlink" content-type="dwc:taxonomicStatus" xlink:type="simple">accepted</named-content>; <bold>Location:</bold> country: <named-content xmlns:xlink="http://www.w3.org/1999/xlink" content-type="dwc:country" xlink:type="simple">India</named-content>; stateProvince: <named-content xmlns:xlink="http://www.w3.org/1999/xlink" content-type="dwc:stateProvince" xlink:type="simple">Karnataka</named-content>; verbatimLocality: <named-content xmlns:xlink="http://www.w3.org/1999/xlink" content-type="dwc:verbatimLocality" xlink:type="simple">Therahalli, Kolar District</named-content>; <bold>Identification:</bold> identificationID: <named-content xmlns:xlink="http://www.w3.org/1999/xlink" content-type="dwc:identificationID" xlink:type="simple">Hipposideros durgadasi</named-content>; identifiedBy: <named-content xmlns:xlink="http://www.w3.org/1999/xlink" content-type="dwc:identifiedBy" xlink:type="simple">Chelmala Srinivasulu; Bhargavi Srinivasulu; Harpreet Kaur</named-content>; <bold>Event:</bold> samplingProtocol: <named-content xmlns:xlink="http://www.w3.org/1999/xlink" content-type="dwc:samplingProtocol" xlink:type="simple">mist net</named-content>; eventDate: <named-content xmlns:xlink="http://www.w3.org/1999/xlink" content-type="dwc:eventDate" xlink:type="simple">2014-05-13</named-content>; year: <named-content xmlns:xlink="http://www.w3.org/1999/xlink" content-type="dwc:year" xlink:type="simple">2014</named-content>; month: <named-content xmlns:xlink="http://www.w3.org/1999/xlink" content-type="dwc:month" xlink:type="simple">05</named-content>; day: <named-content xmlns:xlink="http://www.w3.org/1999/xlink" content-type="dwc:day" xlink:type="simple">13</named-content>; <bold>Record Level:</bold> type: <named-content xmlns:xlink="http://www.w3.org/1999/xlink" content-type="dwc:type" xlink:type="simple">PhysicalObject</named-content>; language: <named-content xmlns:xlink="http://www.w3.org/1999/xlink" content-type="dwc:language" xlink:type="simple">en</named-content>; rightsHolder: <named-content xmlns:xlink="http://www.w3.org/1999/xlink" content-type="dwc:rightsHolder" xlink:type="simple">Natural History Museum of Osmania University, Hyderabad</named-content>; institutionCode: <named-content xmlns:xlink="http://www.w3.org/1999/xlink" content-type="dwc:institutionCode" xlink:type="simple">NHM.OU</named-content>; basisOfRecord: <named-content xmlns:xlink="http://www.w3.org/1999/xlink" content-type="dwc:basisOfRecord" xlink:type="simple">PreservedSpecimen</named-content></p></list-item></list></tp:treatment-sec><tp:treatment-sec sec-type="Description"><title>Description</title><p>Because no detailed description of the Durga Das’s leaf-nosed bat, <italic><tp:taxon-name><tp:taxon-name-part taxon-name-part-type="genus">Hipposideros</tp:taxon-name-part> <tp:taxon-name-part taxon-name-part-type="species">durgadasi</tp:taxon-name-part></tp:taxon-name></italic>, is available, we provide one here based on the recent collections.</p><sec sec-type="External Characters (Fig. 1, Table 1)"><title>External Characters (Fig. 1, Table 1)</title><p>A small species of <italic><tp:taxon-name><tp:taxon-name-part taxon-name-part-type="genus">Hipposideros</tp:taxon-name-part></tp:taxon-name></italic> (Fig. <xref ref-type="fig" rid="F811620">1</xref>), with forearm length ranging between 34.45–35.95mm (Table <xref ref-type="table" rid="T811626">1</xref>). Ears small (12.70–13.48mm Table <xref ref-type="table" rid="T811626">1</xref>), with a well-defined antitragus, bluntly rounded tip, and ten ridges, of which all, except the top 2, show bifurcation toward the outer edge of the pinna. A small and simple noseleaf present on the muzzle, with the greatest width ranging between 3.86–4.25mm; no supplementary leaflets. The anterior leaf has a median emargination and is covered throughout with short, stiff black hairs. The internarial septum is well developed, with a short base and a bulbous apex. Nostrils are oval in shape and possess narial lappets on the outer margin. A pair of vibrissae is present at the broadest portion of the anterior leaf. The intermediate leaf has two pairs of vibrissae, one pair on each side; it is smaller in size than the anterior and posterior leaves. Upper border of the intermediate leaf broadly convex, covered with long, stiff black hairs and with a slight projection toward the middle. The posterior leaf has three ill-defined septa dividing it into four cells. The posterior leaf has an evenly rounded convex anterior border. Two pairs of vibrissae situated behind the posterior leaf, on the lateral aspect. An ill-defined frontal sac located in mid-line behind the posterior leaf is barely visible in male specimens; not clearly defined in female specimens. Feet are small. Fourth metacarpal exceeds the third and the fifth in length, the fifth being the shortest. The combined length of the phalanges of the third metacarpal slightly exceeds the length of the metacarpal. The first phalanx of the fourth metacarpal slightly exceeds the second in length. The tail is long (21.21–22.94mm) and enclosed in the interfemoral membrane, except the extreme tip, which ranges from 1.22 to 2.38mm. Wing and interfemoral membranes hairless, dark above and below, and attached to the tibia. However, the point of attachment of the interfemoral membrane is located above that of the wing membrane. In both sexes, the basal half of the dorsal hairs are cream in colour and the other half is pale brown. The dorsal fur is interspersed with long black hairs. Ventral fur is cream with only the apices being pale brown. The penis is cylindrical, long and has a curved tip. The baculum (length [from the base to the tip]= 1.47–1.49mm) is lodged in the middle of the penis shaft and has a characteristic semicircular shape. This structure is also slightly wider at the base, where the dorsal side is concave, presents a constriction just beyond the base, and ends with a pointed tip (Fig. <xref ref-type="fig" rid="F811622">2</xref>).</p></sec><sec sec-type="Cranial characters (Fig. 3)"><title>Cranial characters (Fig. 3)</title><p>The skull is small (Fig. <xref ref-type="fig" rid="F811624">3</xref>), with an average condylocanine length of 12.68mm (12.51–12.97mm) (Table <xref ref-type="table" rid="T811628">3</xref>). Three pairs of nasal inflations present on the rostrum, the anterior pair duct-like, curved; the posterior pair small and spherical; the lateral pair is the largest of the three and spherical in shape. The rostrum is low, flat and seems horizontal. The sagittal crest is prominent in the frontal region and inconspicuous posteriorly. The zygomata are slender, with no dorsal process, flared postero-laterally, and a little wider than the braincase. There is a slight depression at the fronto-parietal suture. The anterior border of the mesopterygoid space is U–shaped. The cochlea exceeds in size the tympanic bulla. The coronoid process of each half mandible exceeds the height of the canine. The angular process is well developed and angled outward.</p></sec><sec sec-type="Dentition (Fig. 3)"><title>Dentition (Fig. 3)</title><p>Upper toothrow (C-M<sup>3</sup>) averages 4.74mm (4.67–4.78mm) (Table <xref ref-type="table" rid="T811628">3</xref>). The upper incisors are small, tricuspidate and wedge-shaped (Fig. <xref ref-type="fig" rid="F811624">3</xref>). The upper canine is robust, with a well-developed cingulum. The first upper premolar (PM<sup>2</sup>) is minute, aligned in the toothrow, and wedged between the canine and the comparatively large second upper premolar (PM<sup>4</sup>), giving rise to a gap between the two teeth. M<sup>1</sup> and M<sup>2</sup> have the typical W–shaped cusp pattern, with well-developed parastyle, mesostyle, and metastyle, and four commissures. In M<sup>1</sup> and M<sup>2</sup> the paracone exceeds the size of the metacone. The crown area of M<sup>1</sup> is equal to that of M<sup>2</sup>. The M<sup>3</sup> is two-thirds the crown area of M<sup>2</sup>. the parastyle in M<sup>3</sup> is well-developed, the mesostyle is comparatively less developed, and the metastyle is absent. The paracone in M<sup>3</sup> is well-developed, and the mesocone is very short in comparison with the paracone. The metacone is much reduced in size in comparison with the paracone. Three commissures are present, of which two are well-developed and the third is very short. Two pairs of tricuspidate lower incisors are present, the second (I<sub>2</sub>) is situated partially behind the first (I<sub>1</sub>). The first lower premolar (PM<sub>2</sub>) is half to two thirds the height of the second lower premolar (PM<sub>4</sub>). The protoconid is the dominant cusp in all the lower premolars. The M<sub>3</sub> is smaller than the M<sub>1</sub> and M<sub>2</sub> in crown area and height.</p></sec></tp:treatment-sec><tp:treatment-sec><!--Section generated to contain objects referenced in tp:taxon-treatment.--><fig id="F811620" position="float" orientation="portrait"><label>Figure 1.</label><caption><p>Durga Das’s leaf-nosed bat, <italic><tp:taxon-name><tp:taxon-name-part taxon-name-part-type="genus">Hipposideros</tp:taxon-name-part> <tp:taxon-name-part taxon-name-part-type="species">durgadasi</tp:taxon-name-part></tp:taxon-name></italic>, male (NHM.OU.CHI. K10.2014) from Hanumanhalli, Kolar district, Karnataka, India</p></caption><graphic xmlns:xlink="http://www.w3.org/1999/xlink" xlink:href="biodiversity_data_journal-2-e4127-g001.jpg" position="float" id="oo_31285.jpg" orientation="portrait" xlink:type="simple"/></fig><table-wrap id="T811626" position="float" orientation="portrait"><label>Table 1.</label><caption><p>External and craniodental measurements (in mm) of the vouchers of <italic><tp:taxon-name><tp:taxon-name-part taxon-name-part-type="genus">Hipposideros</tp:taxon-name-part> <tp:taxon-name-part taxon-name-part-type="species">durgadasi</tp:taxon-name-part></tp:taxon-name></italic> from Kolar, Karnataka, India (see Material and Methods for abbreviations).</p></caption><table rules="all" border="1"><tbody><tr><td rowspan="1" colspan="1"/><td rowspan="1" colspan="1">
              <bold>NHM.OU.CHI.K10.2014</bold>
            </td><td rowspan="1" colspan="1">
              <bold>NHM.OU.CHI.K40.2014</bold>
            </td><td rowspan="1" colspan="1">
              <bold>NHM.OU.CHI.K46.2014</bold>
            </td><td rowspan="1" colspan="1">
              <bold>NHM.OU.CHI.K48.2014</bold>
            </td></tr><tr><td rowspan="1" colspan="4">
              <bold>External measurements</bold>
            </td><td rowspan="1" colspan="1"/></tr><tr><td rowspan="1" colspan="1">
              <bold>FA</bold>
            </td><td rowspan="1" colspan="1">35.43</td><td rowspan="1" colspan="1">35.79</td><td rowspan="1" colspan="1">35.95</td><td rowspan="1" colspan="1">34.45</td></tr><tr><td rowspan="1" colspan="1">
              <bold>HB</bold>
            </td><td rowspan="1" colspan="1">41.12</td><td rowspan="1" colspan="1">37.60</td><td rowspan="1" colspan="1">37.40</td><td rowspan="1" colspan="1">36.45</td></tr><tr><td rowspan="1" colspan="1">
              <bold>Tail</bold>
            </td><td rowspan="1" colspan="1">22.94</td><td rowspan="1" colspan="1">22.11</td><td rowspan="1" colspan="1">21.21</td><td rowspan="1" colspan="1">21.57</td></tr><tr><td rowspan="1" colspan="1">
              <bold>Ear</bold>
            </td><td rowspan="1" colspan="1">12.70</td><td rowspan="1" colspan="1">13.21</td><td rowspan="1" colspan="1">13.48</td><td rowspan="1" colspan="1">12.70</td></tr><tr><td rowspan="1" colspan="1">
              <bold>HF</bold>
            </td><td rowspan="1" colspan="1">5.66</td><td rowspan="1" colspan="1">6.70</td><td rowspan="1" colspan="1">5.55</td><td rowspan="1" colspan="1">5.10</td></tr><tr><td rowspan="1" colspan="1">
              <bold>TIB</bold>
            </td><td rowspan="1" colspan="1">16.07</td><td rowspan="1" colspan="1">16.19</td><td rowspan="1" colspan="1">16.43</td><td rowspan="1" colspan="1">15.38</td></tr><tr><td rowspan="1" colspan="1">
              <bold>3mt</bold>
            </td><td rowspan="1" colspan="1">27.68</td><td rowspan="1" colspan="1">28.00</td><td rowspan="1" colspan="1">27.80</td><td rowspan="1" colspan="1">26.12</td></tr><tr><td rowspan="1" colspan="1">
              <bold>4mt</bold>
            </td><td rowspan="1" colspan="1">29.13</td><td rowspan="1" colspan="1">29.61</td><td rowspan="1" colspan="1">29.55</td><td rowspan="1" colspan="1">27.62</td></tr><tr><td rowspan="1" colspan="1">
              <bold>5mt</bold>
            </td><td rowspan="1" colspan="1">27.30</td><td rowspan="1" colspan="1">27.71</td><td rowspan="1" colspan="1">27.05</td><td rowspan="1" colspan="1">25.75</td></tr><tr><td rowspan="1" colspan="1">
              <bold>1ph3mt</bold>
            </td><td rowspan="1" colspan="1">15.11</td><td rowspan="1" colspan="1">15.00</td><td rowspan="1" colspan="1">14.67</td><td rowspan="1" colspan="1">13.78</td></tr><tr><td rowspan="1" colspan="1">
              <bold>2ph3mt</bold>
            </td><td rowspan="1" colspan="1">15.22</td><td rowspan="1" colspan="1">15.47</td><td rowspan="1" colspan="1">15.09</td><td rowspan="1" colspan="1">14.0</td></tr><tr><td rowspan="1" colspan="1">
              <bold>1ph4mt</bold>
            </td><td rowspan="1" colspan="1">8.24</td><td rowspan="1" colspan="1">8.76</td><td rowspan="1" colspan="1">8.35</td><td rowspan="1" colspan="1">8.27</td></tr><tr><td rowspan="1" colspan="1">
              <bold>2ph4mt</bold>
            </td><td rowspan="1" colspan="1">8.09</td><td rowspan="1" colspan="1">7.90</td><td rowspan="1" colspan="1">8.26</td><td rowspan="1" colspan="1">7.63</td></tr><tr><td rowspan="1" colspan="1">
              <bold>Hw</bold>
            </td><td rowspan="1" colspan="1">4.15</td><td rowspan="1" colspan="1">4.25</td><td rowspan="1" colspan="1">4.12</td><td rowspan="1" colspan="1">3.86</td></tr><tr><td rowspan="1" colspan="1">
              <bold>Tail Tip</bold>
            </td><td rowspan="1" colspan="1">1.22</td><td rowspan="1" colspan="1">2.38</td><td rowspan="1" colspan="1">1.28</td><td rowspan="1" colspan="1">2.14</td></tr><tr><td rowspan="1" colspan="4">
              <bold>Skull measurements</bold>
            </td><td rowspan="1" colspan="1"/></tr><tr><td rowspan="1" colspan="1">
              <bold>GTL</bold>
            </td><td rowspan="1" colspan="1">15.42</td><td rowspan="1" colspan="1">14.90</td><td rowspan="1" colspan="1">14.97</td><td rowspan="1" colspan="1">14.82</td></tr><tr><td rowspan="1" colspan="1">
              <bold>CBL</bold>
            </td><td rowspan="1" colspan="1">13.25</td><td rowspan="1" colspan="1">13.20</td><td rowspan="1" colspan="1">12.80</td><td rowspan="1" colspan="1">12.94</td></tr><tr><td rowspan="1" colspan="1">
              <bold>CCL</bold>
            </td><td rowspan="1" colspan="1">12.97</td><td rowspan="1" colspan="1">12.68</td><td rowspan="1" colspan="1">12.51</td><td rowspan="1" colspan="1">12.59</td></tr><tr><td rowspan="1" colspan="1">
              <bold>ZB</bold>
            </td><td rowspan="1" colspan="1">6.98</td><td rowspan="1" colspan="1">7.30</td><td rowspan="1" colspan="1">7.32</td><td rowspan="1" colspan="1">7.40</td></tr><tr><td rowspan="1" colspan="1">
              <bold>BB</bold>
            </td><td rowspan="1" colspan="1">7.97</td><td rowspan="1" colspan="1">7.61</td><td rowspan="1" colspan="1">7.83</td><td rowspan="1" colspan="1">7.95</td></tr><tr><td rowspan="1" colspan="1">
              <bold>C-M<sup>3</sup></bold>
            </td><td rowspan="1" colspan="1">4.76</td><td rowspan="1" colspan="1">4.78</td><td rowspan="1" colspan="1">4.76</td><td rowspan="1" colspan="1">4.67</td></tr><tr><td rowspan="1" colspan="1">
              <bold>C<sup>1</sup>-C<sup>1</sup></bold>
            </td><td rowspan="1" colspan="1">2.87</td><td rowspan="1" colspan="1">2.89</td><td rowspan="1" colspan="1">2.83</td><td rowspan="1" colspan="1">2.84</td></tr><tr><td rowspan="1" colspan="1">
              <bold>M<sup>3</sup>-M<sup>3</sup></bold>
            </td><td rowspan="1" colspan="1">5.07</td><td rowspan="1" colspan="1">4.93</td><td rowspan="1" colspan="1">4.75</td><td rowspan="1" colspan="1">4.78</td></tr><tr><td rowspan="1" colspan="1">
              <bold>M</bold>
            </td><td rowspan="1" colspan="1">8.71</td><td rowspan="1" colspan="1">8.76</td><td rowspan="1" colspan="1">8.35</td><td rowspan="1" colspan="1">8.34</td></tr><tr><td rowspan="1" colspan="1">
              <bold>C-M<sub>3</sub></bold>
            </td><td rowspan="1" colspan="1">5.03</td><td rowspan="1" colspan="1">5.10</td><td rowspan="1" colspan="1">5.09</td><td rowspan="1" colspan="1">4.57</td></tr></tbody></table></table-wrap><fig id="F811622" position="float" orientation="portrait"><label>Figure 2.</label><caption><p>Baculum of the Durga Das’s leaf-nosed bat, <italic><tp:taxon-name><tp:taxon-name-part taxon-name-part-type="genus">Hipposideros</tp:taxon-name-part> <tp:taxon-name-part taxon-name-part-type="species">durgadasi</tp:taxon-name-part></tp:taxon-name></italic>, (NHM.OU.CHI. K10.2014). A. Dorsal view; B. lateral view; C. positioning of the baculum (indicated by an arrow) in the penis of <italic><tp:taxon-name><tp:taxon-name-part taxon-name-part-type="genus">H.</tp:taxon-name-part> <tp:taxon-name-part taxon-name-part-type="species">durgadasi</tp:taxon-name-part></tp:taxon-name></italic></p></caption><graphic xmlns:xlink="http://www.w3.org/1999/xlink" xlink:href="biodiversity_data_journal-2-e4127-g002.jpg" position="float" id="oo_31286.jpg" orientation="portrait" xlink:type="simple"/></fig><fig id="F811624" position="float" orientation="portrait"><label>Figure 3.</label><caption><p>Skull and mandible of Durga Das’s leaf-nosed bat <italic><tp:taxon-name><tp:taxon-name-part taxon-name-part-type="genus">Hipposideros</tp:taxon-name-part> <tp:taxon-name-part taxon-name-part-type="species">durgadasi</tp:taxon-name-part></tp:taxon-name></italic> (NHM.OU.CHI. K10.2014). a. maxilla dorsal view; b. maxilla ventral view; c. maxilla lateral view; d. mandible dorsal view; e. mandible lateral view</p></caption><graphic xmlns:xlink="http://www.w3.org/1999/xlink" xlink:href="biodiversity_data_journal-2-e4127-g003.jpg" position="float" id="oo_33620.jpg" orientation="portrait" xlink:type="simple"/></fig><table-wrap id="T811628" position="float" orientation="portrait"><label>Table 3.</label><caption><p>Comparison of cranio-dental measurements (in mm) of <italic><tp:taxon-name><tp:taxon-name-part taxon-name-part-type="genus">Hipposideros</tp:taxon-name-part> <tp:taxon-name-part taxon-name-part-type="species">durgadasi</tp:taxon-name-part></tp:taxon-name></italic> from Kolar District, Karnataka (present study) and literature measurements of <italic><tp:taxon-name><tp:taxon-name-part taxon-name-part-type="genus">Hipposideros</tp:taxon-name-part> <tp:taxon-name-part taxon-name-part-type="species">durgadasi</tp:taxon-name-part></tp:taxon-name></italic>, <italic><tp:taxon-name><tp:taxon-name-part taxon-name-part-type="genus">Hipposideros</tp:taxon-name-part> <tp:taxon-name-part taxon-name-part-type="species">ater</tp:taxon-name-part></tp:taxon-name></italic>, <italic><tp:taxon-name><tp:taxon-name-part taxon-name-part-type="genus">Hipposideros</tp:taxon-name-part> <tp:taxon-name-part taxon-name-part-type="species">cineraceus</tp:taxon-name-part></tp:taxon-name></italic>, <italic><tp:taxon-name><tp:taxon-name-part taxon-name-part-type="genus">Hipposideros</tp:taxon-name-part> <tp:taxon-name-part taxon-name-part-type="species">fulvus</tp:taxon-name-part></tp:taxon-name></italic> and <italic><tp:taxon-name><tp:taxon-name-part taxon-name-part-type="genus">Hipposideros</tp:taxon-name-part> <tp:taxon-name-part taxon-name-part-type="species">pomona</tp:taxon-name-part></tp:taxon-name></italic></p><p/></caption><table rules="all" border="1"><tbody><tr><td rowspan="1" colspan="1">
              <bold>Craniodental measurements</bold>
            </td><td rowspan="1" colspan="1">
              <bold>GTL</bold>
            </td><td rowspan="1" colspan="1">
              <bold>CBL</bold>
            </td><td rowspan="1" colspan="1">
              <bold>CCL</bold>
            </td><td rowspan="1" colspan="1">
              <bold>ZB</bold>
            </td><td rowspan="1" colspan="1">
              <bold>BB</bold>
            </td><td rowspan="1" colspan="1">
              <bold>C-M<sup>3</sup></bold>
            </td><td rowspan="1" colspan="1">
              <bold>C<sup>1</sup>-C<sup>1</sup></bold>
            </td><td rowspan="1" colspan="1">
              <bold>M<sup>3</sup>-M<sup>3</sup></bold>
            </td><td rowspan="1" colspan="1">
              <bold>M</bold>
            </td><td rowspan="1" colspan="1">
              <bold>C-M<sub>3</sub></bold>
            </td></tr><tr><td rowspan="1" colspan="1">
              <bold><italic><tp:taxon-name><tp:taxon-name-part taxon-name-part-type="genus">Hipposideros</tp:taxon-name-part> <tp:taxon-name-part taxon-name-part-type="species">durgadasi</tp:taxon-name-part></tp:taxon-name></italic> Karnataka</bold>
              <break/>
              <bold>n=4 (2♂♂, 2♀♀)</bold>
            </td><td rowspan="1" colspan="1">15.02± 0.26<break/>14.82-15.42</td><td rowspan="1" colspan="1">13.04± 0.21<break/>12.8-13.25</td><td rowspan="1" colspan="1">12.68± 0.20<break/>12.5-12.97</td><td rowspan="1" colspan="1">7.25± 0.18<break/>6.98-7.40</td><td rowspan="1" colspan="1">7.84± 0.16<break/>7.61-7.97</td><td rowspan="1" colspan="1">4.74± 0.04<break/>4.67-4.78</td><td rowspan="1" colspan="1">2.85± 0.02<break/>2.83-2.89</td><td rowspan="1" colspan="1">4.88± 0.14<break/>4.75-5.07</td><td rowspan="1" colspan="1">8.54± 0.22<break/>8.34-8.76</td><td rowspan="1" colspan="1">4.94± 0.25<break/>4.57-5.1</td></tr><tr><td rowspan="1" colspan="1">
              <bold><italic><tp:taxon-name><tp:taxon-name-part taxon-name-part-type="genus">Hipposideros</tp:taxon-name-part> <tp:taxon-name-part taxon-name-part-type="species">durgadasi</tp:taxon-name-part></tp:taxon-name></italic> Jabalpur Holotype (ZSIK Reg. No. V. 1906) (Khajuria, 1970)</bold>
            </td><td rowspan="1" colspan="1">14.7</td><td rowspan="1" colspan="1">13.0</td><td rowspan="1" colspan="1">-</td><td rowspan="1" colspan="1">8.1</td><td rowspan="1" colspan="1">7.7</td><td rowspan="1" colspan="1">5.0</td><td rowspan="1" colspan="1">4.0</td><td rowspan="1" colspan="1">5.5</td><td rowspan="1" colspan="1">9.2</td><td rowspan="1" colspan="1">5.3</td></tr><tr><td rowspan="1" colspan="1">
              <bold><italic><tp:taxon-name><tp:taxon-name-part taxon-name-part-type="genus">Hipposideros</tp:taxon-name-part> <tp:taxon-name-part taxon-name-part-type="species">durgadasi</tp:taxon-name-part></tp:taxon-name></italic> Jabalpur</bold>
              <break/>
              <bold>n=15 (11♂♂, 4♀♀) (Khajuria, 1970)</bold>
            </td><td rowspan="1" colspan="1">15.0<break/>14.5-16.1</td><td rowspan="1" colspan="1">13.1<break/>13.0-13.9</td><td rowspan="1" colspan="1">-</td><td rowspan="1" colspan="1">7.1<break/>6.9-9.0</td><td rowspan="1" colspan="1">7.4<break/>7.0-8.5</td><td rowspan="1" colspan="1">5.2<break/>5.0-6.0</td><td rowspan="1" colspan="1">3.2<break/>3.0-3.7</td><td rowspan="1" colspan="1">5.5<break/>5.0-5.8</td><td rowspan="1" colspan="1">9.2<break/>9.0-9.5</td><td rowspan="1" colspan="1">5.3<break/>5.0-6.0</td></tr><tr><td rowspan="1" colspan="1">
              <bold><italic><tp:taxon-name><tp:taxon-name-part taxon-name-part-type="genus">Hipposideros</tp:taxon-name-part> <tp:taxon-name-part taxon-name-part-type="species">ater</tp:taxon-name-part></tp:taxon-name></italic></bold>
              <break/>
              <bold>India, Sri Lanka</bold>
              <break/>
              <bold>(Bates and Harrison, 1997)</bold>
            </td><td rowspan="1" colspan="1">16.0± 0.3<break/>15.4-16.7</td><td rowspan="1" colspan="1">-</td><td rowspan="1" colspan="1">13.6± 0.3<break/>13.2-14.2</td><td rowspan="1" colspan="1">8.1± 0.1<break/>7.7-8.3</td><td rowspan="1" colspan="1">8.1± 0.2<break/>7.5-8.5</td><td rowspan="1" colspan="1">5.3± 0.2<break/>5.1-5.7</td><td rowspan="1" colspan="1">3.6± 0.1<break/>3.3-3.8</td><td rowspan="1" colspan="1">5.5± 0.1<break/>5.1-5.8</td><td rowspan="1" colspan="1">9.8± 0.3<break/>9.4-10.2</td><td rowspan="1" colspan="1">5.7± 0.2<break/>5.2-6.1</td></tr><tr><td rowspan="1" colspan="1">
              <bold><italic><tp:taxon-name><tp:taxon-name-part taxon-name-part-type="genus">Hipposideros</tp:taxon-name-part> <tp:taxon-name-part taxon-name-part-type="species">cineraceus</tp:taxon-name-part></tp:taxon-name></italic> India</bold>
              <break/>
              <bold>(Bates and Harrison, 1997)</bold>
            </td><td rowspan="1" colspan="1">15.6± 0.3<break/>15.2-16.2</td><td rowspan="1" colspan="1">-</td><td rowspan="1" colspan="1">13.2± 0.3<break/>12.7-13.7</td><td rowspan="1" colspan="1">7.3± 0.2<break/>6.9-7.6</td><td rowspan="1" colspan="1">7.8± 0.2<break/>7.2-8.2</td><td rowspan="1" colspan="1">5.0± 0.3<break/>4.9-5.3</td><td rowspan="1" colspan="1">3.0± 0.1<break/>2.7-3.1</td><td rowspan="1" colspan="1">4.9± 0.1<break/>4.6-5.1</td><td rowspan="1" colspan="1">9.0± 0.2<break/>8.8-9.4</td><td rowspan="1" colspan="1">5.4± 0.2<break/>5.2-5.8</td></tr><tr><td rowspan="1" colspan="1">
              <bold><italic><tp:taxon-name><tp:taxon-name-part taxon-name-part-type="genus">Hipposideros</tp:taxon-name-part> <tp:taxon-name-part taxon-name-part-type="species">fulvus</tp:taxon-name-part></tp:taxon-name></italic></bold>
              <break/>
              <bold>India</bold>
              <break/>
              <bold>(Bates and Harrison, 1997)</bold>
            </td><td rowspan="1" colspan="1">18.0± 0.3<break/>17.2-18.6</td><td rowspan="1" colspan="1">-</td><td rowspan="1" colspan="1">15.6± 0.3<break/>15.0-16.4</td><td rowspan="1" colspan="1">9.2± 0.2<break/>8.6-9.6</td><td rowspan="1" colspan="1">8.3± 0.5<break/>7.5-9.4</td><td rowspan="1" colspan="1">6.3± 0.2<break/>6.0-6.9</td><td rowspan="1" colspan="1">4.0± 0.2<break/>3.6-4.4</td><td rowspan="1" colspan="1">6.3± 0.2<break/>5.8-6.8</td><td rowspan="1" colspan="1">11.5± 0.3<break/>11.1-12.0</td><td rowspan="1" colspan="1">6.8± 0.2<break/>6.4-7.5</td></tr><tr><td rowspan="1" colspan="1">
              <bold><italic><tp:taxon-name><tp:taxon-name-part taxon-name-part-type="genus">Hipposideros</tp:taxon-name-part> <tp:taxon-name-part taxon-name-part-type="species">pomona</tp:taxon-name-part></tp:taxon-name></italic></bold>
              <break/>
              <bold>S. India</bold>
              <break/>
              <bold>(Bates and Harrison, 1997)</bold>
            </td><td rowspan="1" colspan="1">16.6± 0.1<break/>16.5-16.7</td><td rowspan="1" colspan="1">-</td><td rowspan="1" colspan="1">14.4± 0.2<break/>14.2-14.6</td><td rowspan="1" colspan="1">8.2± 0.3<break/>7.9-8.4</td><td rowspan="1" colspan="1">-</td><td rowspan="1" colspan="1">5.6± 0.1<break/>5.5-5.7</td><td rowspan="1" colspan="1">3.4± 0.0<break/>3.4-3.4</td><td rowspan="1" colspan="1">5.4± 0.1<break/>5.3-5.5</td><td rowspan="1" colspan="1">9.9± 0.2<break/>9.8-10.1</td><td rowspan="1" colspan="1">6.0± 0.0<break/>6.0-6.0</td></tr></tbody></table></table-wrap></tp:treatment-sec></tp:taxon-treatment>
